# Supplementary material for: Mathematical modelling and phylodynamics for the study of dog rabies dynamics and control: A scoping review
Source: PLoS Negl Trop Dis. 2021 May 27;15(5):e0009449. doi: 10.1371/journal.pntd.0009449 (PMC8189497; doi:10.1371/journal.pntd.0009449)
Supplement: S1 Table — (XLSX) [file pntd.0009449.s001.xlsx]

## Sheet: ST1
S1 Table. General characteristics of the included studies.
#	Study context	New methodology	Study area	Temporal scale	Additionnal host species	Reference		Study category
1	Global dynamics	NO	World	1969 - 2004	Domestic animals Wildlife	Bourhy et al., 2008		Phylogeography
2	Dynamics in an endemic area Maintenance of viral epidemic cycles	YES	West Africa	1986 - 2007	-	Lemey et al., 2009		Mathematical models
3	Dynamics in an endemic area	NO	West Africa	1986 - 2007	-	Talbi et al., 2009		Interdisciplinary studies
4	Dynamics in an endemic area	NO	China	1931 - 2009	-	Meng et al., 2011
5	Dynamics in an endemic area	NO	Ghana	1979 - 2009	Domestic animals Humans Wildlife	Hayman et al., 2011
6	Dynamics in an endemic area	NO	Brazil	1985 - 2006	-	Carnieli et al., 2011
7	Dynamics in an endemic area Contribution of wildlife	NO	China	2003 - 2008	Domestic animals Wildlife	Yu et al., 2012
8	Incursion in a rabies-free area	NO	KwaZulu Natal Province, South Africa	1980 - 2011	Humans	Mollentze et al., 2013
9	Role of lineage incursions	NO	China	2003 - 2010	Domestic animals Humans Wildlife	Guo et al., 2013
10	Lineage dynamics in dogs and wildlife	NO	Brazil	2002 - 2005	Domestic animals Humans Wildlife	Carnieli et al., 2013
11	Dynamics in an endemic area	NO	Philippines	2004 - 2010	Domestic animals Wildlife	Tohma et al., 2014
12	Role of lineage incursions Inference of clade reservoirs	NO	Middle East	1972 - 2014	Wildlife	Horton et al., 2015
13	Dynamics in an endemic area Identification of factors associated with spread	NO	Tanzania	2003 - 2012	-	Brunker et al., 2015
14	Dynamics after incursion	NO	Indonesia	1997 - 2010	Domestic animals	Dibia et al., 2015
15	Dynamics in an endemic area Identification of factors associated with spread	NO	China	1989 - 2012	Domestic animals Humans Wildlife	Yao et al., 2015
16	Global dynamics of dogs and wildlife lineages Host shifting	NO	World	1950 - 2015	Domestic animals Humans Wildlife	Troupin et al., 2016
17	Role of lineage incursions Causes of lineage displacement	NO	Yunnan	1963 - 2013	Domestic animals Humans Wildlife	Zhang et al., 2017
18	Dynamics after incursion	NO	Shaanxi province, China	2009 - 2012	Humans	Ma et al., 2017
19	Dynamics in an endemic area Identification of factors associated with velocity	NO	North Africa	2001 - 2008	Domestic animals Wildlife	Dellicour et al., 2017
20	Identification of factors associated with velocity	NO	Tanzania	2004 - 2013	Domestic animals Wildlife	Brunker et al., 2018
21	Dynamics in an endemic area	NO	China	1983 - 2016	Domestic animals Humans Wildlife	Wang et al., 2019
22	Dynamics in an endemic area Identification of factors associated with dispersal velocity and direction	YES	Iran	2008 - 2015	Wildlife	Dellicour et al., 2019
23	Critical dog vaccination coverage	NO	Memhis & Shelby County, USA Hermosillo, Mexico Central Java, Indonesia Kuala Lumpur, Malaysia	1948 1987 - 1988 1985 - 1986 1946 - 1953	Dogs	Coleman & Dye, 1996
24	New methodology	YES	São Paulo, Brazil	11 weeks	-	Ortega et al., 2000
25	Role of dog density Efficacy of control strategies	NO	Machakos district, Kenya	2 years	-	Kitala et al., 2002
26	Synchrony of rabies epidemics	NO	East Africa	1971 - 2000	-	Hampson et al., 2007
27	Dog-human transmission Cost-effectiveness study	NO	N'Djaména, Chad	2001 - 2006	Humans	Zinsstag et al., 2009
28	Efficacy of control strategies	NO	Nonea	2 years	-	Carroll et al., 2010
29	Dynamics in an endemic area Efficacy of control strategies	NO	China	1996 - 2010	Humans	Zhang et al., 2011
30	Rabies control with multiple introduction sources	NO	Serengeti district, Tanzania	2002 - 2007	-	Beyer et al., 2011
31	Dynamics in an endemic area Efficacy of control strategies	NO	Guangdong, China	2006 - 2014	Humans	Hou et al., 2012
32	Seasonal dynamics	NO	China	2004 - 2010	Humans	Zhang et al., 2012
33	Dynamics in dogs and wildlife Efficacy of control strategies	NO	Serengeti and Ngorongoro districts, Tanzania	2002 - 2006	Wildlife	Fitzpatrick et al., 2012
34	Vaccination allocation strategies	NO	Serengeti district, Tanzania	132 months	-	Beyer et al., 2012
35	Role of introduction Efficacy of control strategies	NO	Bali, Indonesia	2008 - 2010	-	Townsend et al., 2013
36	Disease detection Efficacy of control strategies	NO	Nonea	-	-	Townsend et al., 2013
37	Risk assessment of introduction	NO	North Australia	End of outbreak	Humans	Dürr et al., 2015
38	Dynamics Efficacy of control strategies	NO	Region IV, Philippines	2010 - 2012	-	Ferguson et al., 2015
39	Dynamics in an endemic area Dog-human transmission	NO	Hebei and Fujian provinces, China	2004 - 2012	Humans	Chen et al., 2015
40	Population structure Efficacy of control strategies	NO	Northern Australia and New South Wales regions, Australia	300 or 800 days	-	Sparkes et al., 2016
41	Population structure Efficacy of control strategies	NO	Nonea	125 years	-	Leung et al., 2017
42	Individual heterogeneity Efficacy of control strategies	NO	N'Djaména, Chad	-	-	Laager et al., 2018
43	Risk assessment of introduction Efficacy of control strategies	NO	Ibaraki and Hokkaido prefectures, Japan	End of outbreak	-	Kadowaki et al., 2018
44	Drivers of resurgence	NO	N'Djaména, Chad	2012 - 2016	Humans	Laager et al., 2019
45	Contact heterogeneity	NO	Mayo-Kebbi Est region, Chad	2016	-	Wilson-Aggarwal et al., 2019
46	Cost-effectiveness study of human and cattle rabies	NO	Lemuna-Bilbilo and Bishoftu districts, Ethiopia	2013 - 2014	Cattle Humans	Beyene et al., 2019
47	Dynamics in an endemic area	NO	Sarawak state, Malaysia	2017 - 2019	Humans	Taib et al., 2019
48	Dynamics in dogs and wildlife Dog-human transmission	NO	Zheijang province, China	2004 - 2017	Chinese ferret badger Humans	Huang et al., 2019
49	Contact heterogeneity Efficacy of control strategies	NO	Northern Penincula Area, Australia	End of outbreak	-	Hudson et al., 2019
50	Dynamics in a disease-free area Efficacy of control strategies	NO	Torres Strait islands, Australia	3 years	-	Brookes et al., 2019
51	Risk assessment of introduction Efficacy of control strategies	YES	Northern Peninsula Area, Australia	-	Humans	Hudson et al., 2019
52	Role of human movement	NO	Central African Republic	300 years	-	Colombi et al., 2020
53	Dynamics in an endemic area Identification of factors associated with spread	NO	North Africa	2001 - 2008	Domestic animals Wildlife	Talbi et al., 2010
54	Dynamics in an endemic area Unexhaustive sampling	NO	KwaZulu Natal Province, South Africa	2010 - 2011	-	Mollentze et al., 2014
55	Disease detection Dynamics in an archipelago	NO	Tablas and Luzon Islands, Philippines	2004 - 2013	-	Tohma et al., 2016
56	Dynamics in an endemic area Introduction	NO	Bangui, Central African Republic	1986 - 2012	-	Bourhy et al., 2016
57	Introduction Efficacy of control strategies	NO	N'Djaména, Chad	2012 - 2015	Humans	Zinsstag et al., 2017
58	Dynamics in an endemic area New methodology	YES	Bangui, Central African Republic	2003 - 2012	-	Cori et al., 2018
59	Dynamics in an endemic area Identification of factors associated with spread	NO	Yunnan province, China	2008 - 2015	Humans Non-flying mammals	Tian et al., 2018
aSimulation study not grounded in a specific geographic area.
