# Supplementary material for: Mathematical modelling and phylodynamics for the study of dog rabies dynamics and control: A scoping review
Source: PLoS Negl Trop Dis. 2021 May 27;15(5):e0009449. doi: 10.1371/journal.pntd.0009449 (PMC8189497; doi:10.1371/journal.pntd.0009449)
Supplement: S2 Table — (XLSX) [file pntd.0009449.s002.xlsx]

## Sheet: ST2
S2 Table. Description of the phylogeographical models with an emphasis on data source and potential sources of bias.
Phylodynamics category	Model description	Software	Genetic sequences	Sequence length (pb)	Data source	Parameters inferred	Reference
Parsimony discrete phylogeography	Maximum parsimony	PAUP*	N (n = 130)	1335	Not informed	Nucleotide substitution rate, Migration rates, tMRCA	Bourhy et al., 2008
Bayesian discrete phylogeography	Symmetric DTA + BSSVS	BEAST 1	N (n = 101)	1335	Bourhy et al., 2008	Migration rates	Lemey et al., 2009
Parsimony discrete phylogeography	Maximum parsimony	PAUP*	N (n = 231) G (n = 34)	1335 1572	Passive	Nucleotide substitution rate, Migration rates, tMRCA	Talbi et al., 2009
Parsimony discrete phylogeography	DELTRAN and ACCTRAN optimization Monte Carlo simulations	MigraPhyla	N (n = 200)	1353	Passive GenBank	Nucleotide substitution rate, Migration rates, tMRCA	Meng et al., 2011
Bayesian discrete phylogeography	DTA + BSSVSa	BEAST 1	N (n = 303)	405	Passive GenBank	Migration rates, Root state, tMRCA	Hayman et al., 2011
Bayesian discrete phylogeography	Symmetric DTA + BSSVS	BEAST 1	N (n = 71)	1332	GenBank	Nucleotide substitution rate, Migration rates, tMRCA	Carnieli et al., 2011
Parsimony discrete phylogeography	DELTRAN optimization Monte Carlo simulations	PAUP* MigraPhyla	N (n = 210)	720	Active Passive	Nucleotide substitution rate, Migration rates, tMRCA	Yu et al., 2012
Bayesian discrete phylogeography	Asymmetric DTA + BSSVS	BEAST 1	intergenic G-L (n = 635)	590	GenBank	Migration rates, Root state, tMRCA	Mollentze et al., 2013
Bayesian discrete phylogeography	Symmetric DTA + BSSVS	BEAST 1	N (n = 232)	1353	Active Passive	Nucleotide substitution rate, Migration rates, tMRCA	Guo et al., 2013
Bayesian continuous phylogeography	Relaxed random walk (lognormal prior)	BEAST 1	N (n = 53)	1388	Passive GenBank	Nucleotide substitution rate, Lineage velocity, tMRCA	Carnieli et al., 2013
Bayesian discrete phylogeography	Symmetric DTA + BSSVS	BEAST 1	G (n = 263)	1572	Passive	Nucleotide substitution rate, Markov jumps, Migration rates, tMRCA	Tohma et al., 2014
Bayesian discrete phylogeography	Symmetric DTA + BSSVS	BEAST 1	N (n = 139)	400	Passive Systematic	Markov jumps, Migration rates, Root state, tMRCA	Horton et al., 2015
Bayesian discrete phylogeography	Asymmetric DTA + BSSVS	BEAST 1	partial N gene (n = 430) N (n = 100) whole genome (n = 58)	405 1350 -	Active Passive	Nucleotide substitution rate, Markov jumps, Migration rates, Population dynamics	Brunker et al., 2015
Bayesian discrete phylogeography	Symmetric DTA + BSSVS	BEAST 1	N (n = 62)	534	Passive	Migration rates, Root state	Dibia et al., 2015
Bayesian discrete phylogeography	Symmetric DTA + BSSVS	BEAST 1	N (n = 203)	1353	GenBank	Migration rates	Yao et al., 2015
Bayesian phylodynamics	Coalescent models	BEAST 1	Whole genome (n = 248)	-	GenBank WHO Collaborative Center for Reference and Research on Rabies French National Reference Centre for Rabies	Nucleotide substitution rate, tMRCA	Troupin et al., 2016
Bayesian discrete phylogeography	Asymmetric DTA + BSSVS	BEAST 1	N (n = 401)	1350	Active Passive	Nucleotide substitution rate, Markov jumps, Migration rates	Zhang et al., 2017
Bayesian discrete phylogeography	Asymmetric DTA + BSSVS	BEAST 1	N (n = 20) G (n = 16)	1353 1575	Passive	Nucleotide substitution rate, Migration rates, tMRCA	Ma et al., 2017
Bayesian continuous phylogeography	Relaxed random walk (lognormal prior)	BEAST 1	N, P, intergenic G-L (n = 250)	3080	Talbi et al., 2009	Velocity, distance and duration of movement Velocity-associated landscape features	Dellicour et al., 2017
Bayesian discrete phylogeography Bayesian continuous phylogeography	Asymmetric GLM + BSSVS Relaxed random walk (gamma prior)	BEAST 1	Whole genome (n = 152)	-	Brunker et al., 2015 Not indicated	Nucleotide substitution rate, Markov jumps, Migration rates Velocity, distance and duration of movement Velocity-associated landscape features	Brunker et al., 2018
Bayesian discrete phylogeography	Symmetric DTA + BSSVS	BEAST 1	N (n = 112)	1353	GenBank	Nucleotide substitution rate, Migration rates, Population dynamics, tMRCA	Wang et al., 2019
Bayesian discrete phylogeography Bayesian continuous phylogeography	Symmetric DTA + BSSVS Relaxed random walk (not indicated)	BEAST 1	Whole genome (n = 101)	-	Passive	Nucleotide substitution rate Direction of spread Velocity, distance and duration of movement Velocity- and direction-associated landscape features	Dellicour et al., 2019
a Symmetry not indicated in the original publication
Abbreviations: ACCTRAN, Accelerated Transformation; BSSVS, Bayesian Stochastic Search Variable Selection; DELTRAN, Delayed Transformation; DTA, Discrete Trait Analysis; GLM, Generalized Linear Model; tMRCA, time to the Most Recent Common Ancestor; WHO World Health Organization
