# Supplementary material for: Mathematical modelling and phylodynamics for the study of dog rabies dynamics and control: A scoping review
Source: PLoS Negl Trop Dis. 2021 May 27;15(5):e0009449. doi: 10.1371/journal.pntd.0009449 (PMC8189497; doi:10.1371/journal.pntd.0009449)
Supplement: S3 Table — (XLSX) [file pntd.0009449.s003.xlsx]

## Sheet: ST3
S3 Table. Description of the mathematical models with their key quantitative results.
Model category	Original model reference	Spatially explicit	Inference method	Dog population structure	Quantitative results	Outcome in sensitivity analysis	Key parameters in sensitivity analysis	Optimal control strategy	Reference
Deterministic compartmental	Anderson et al., 1991	NO	Regression	-	R, critical vaccination coverage	-	-	-	Coleman & Dye, 1996
Fuzzy compartmental	-	NO	Simulation	-	-	-	-	-	Ortega et al., 2000
Deterministic compartmental	Anderson et al., 1980	NO	Simulation	-	R	-	-	Annual dog vaccination with 70% coverage or biannual dog vaccination with a 60% coverage	Kitala et al., 2002
Deterministic compartmental	-	NO	Simulation	-	Characteristic period and damping time of oscillations	Rabies dynamics	Robust	-	Hampson et al., 2007
Deterministic compartmental	Hampson et al., 2017 Kitala et al., 2002 Coleman et al. 2004	NO	Maximum likelihood	-	Re, weekly numbers of rabid-dog cases for the whole city, human exposures, dog-to-dog transmission rate, dog-to-human transmission rate, number of exposed dogs	Rabies dynamics	Rabies-related mortality rate, dog-to-dog transmission rate, probability of clinical outcome ++ Carrying capacity, initial number of dogs per km2 +	70% dog vaccination coverage	Zinsstag et al., 2009
Deterministic compartmental	Anderson et al., 1981 Smith & Cheeseman, 2002 Hampson et al., 2007	NO	Simulation	-	Time to eradication	Rabies eradication	Robust when vaccination and fertility control are implemented	≥ 50% dog vaccination and fertility control coverage	Carroll et al., 2010
Deterministic compartmental	-	NO	Simulation	-	R	R	Dog-to-dog-transmission rate, birth rate, vaccination coverage	Dog population management and dog vaccination	Zhang et al., 2011
Stochastic metapopulation	-	YES	Simulation	-	-	-	-	-	Beyer et al., 2011
Deterministic compartmental	-	NO	Simulation	Domestic, stray	R	R	Rate at which rabid domestic dogs become rabid stray dogs	75% dog vaccination coverage and stray dog management	Hou et al., 2012
Deterministic compartmental	Zhang et al., 2011	NO	Least-square fitting	-	R	R	Vaccination coverage, birth rate, baseline contact rate	Dog population management, dog vaccination and public awareness	Zhang et al., 2012
Stochastic compartmental	-	NO	MCMC	-	R, transmission rates, critical level of vaccine coverage	-	-	70% dog vaccination coverage	Fitzpatrick et al., 2012
Stochastic metapopulation	Beyer et al., 2011	YES	Simulation	-	Allocation strategies efficacy	Rabies dynamics	Robust to distances among villages	Frequent dog vaccination campaigns targeting the reduction in metapopulation risk	Beyer et al., 2012
Stochastic agent-based	-	NO	Maximum likelihood	-	R, vaccination coverage	Rabies eradication	R, vaccination coverage	Dog vaccination coverage targeting even and 70% coverage	Townsend et al., 2013
Stochastic branching process	-	NO	Simulation	-	-	-	-	Reactive dog vaccination with rapid surveillance system followed by a 2-year monitoring period	Townsend et al., 2013
Stochastic agent-based	-	YES	Simulation	-	R	Outbreak duration, number of rabid dogs	Incubation period, transmission probability given a bite, distance jernel, bite probability given a contact, vaccine efficacy, index community, delay in starting the control strategy of movement restrictions between communities	Reactive dog vaccination until all targeted dogs are vaccinated	Dürr et al., 2015
Stochastic agent-based	-	NO	Simulation	-	Rc, time to elimination	Rabies elimination	R, number of offspring cases, mean generation interval	Dog vaccination targeting even coverage	Ferguson et al., 2015
Deterministic metapopulation	Zhang, 2011	YES	Simulation	-	Two-patch R, isolated R	R	Mobility rate	-	Chen et al., 2015
Deterministic compartmental	-	NO	Simulation	Island and peri-urban free-roaming, wild	Time to detection	Rabies dynamics	Contact rate, incubation period, transmission rate	90% dog vaccination coverage	Sparkes et al., 2016
Deterministic compartmental	-	NO	Simulation	Stray, owned free-roaming, owned confined	-	Rabies elimination	Dog population size and composition, vaccination coverage per dog subpopulation	Stray dog vaccination coverage should be based on dog population composition	Leung et al., 2017
Stochastic agent-based	-	YES	Simulation	-	-	Outbreak size, duration and probability	Network construction parameter, infectious period, incubation period, vaccination coverage	Targeted dog vaccination based on their social and roaming behaviors, public awareness, locally reactive interventions and reporting of 60% of cases by the surveillance system	Laager et al., 2018
Stochastic agent-based	Townsend et al., 2013	YES	Simulation	Stray, confined	Parameter of the influence of dog population density on secondary case locations, mean outbreak sizes under 50% vaccination coverage, mean epidemic durations	Outbreak size	Probability of unintentional release of rabid dogs by their owner, vaccination coverage, probability that a rabid stray dog selects a stray dog to bite	Dog owner awareness besides dog registration, capture of free-roaming dogs, mandatory dog vaccination and quarantine of imported animals	Kadowaki et al., 2018
Deterministic metapopulation	Zinsstag et al., 2009 Zinsstag et al., 2017	YES	Least-square fitting	-	Time to elimination, averted cases	Outbreak size	Rabies-related mortality rate, incubation period	-	Laager et al., 2019
Stochastic network	Epimodel	YES	Simulation	-	Network metrics	-	-	-	Wilson-Aggarwal et al., 2019
Stochastic compartmental	Fitzpatrick et al., 2014	NO	MCMC	-	Carrying capacities, dog-to-dog transmission rates, dog-to-human bite rate, incubation period, infectious period, probability of human developing rabies following exposure and without treatment, post-exposure prophylaxis coverage, annual number of rabid dogs, vaccination coverage	Cost-effectiveness sensitivity analysis	-	90% dog vaccination coverage	Beyene et al., 2019
Deterministic compartmental	Zhang, 2011	NO	Simulation	-	-	Rabies dynamics	Vaccination coverage, birth rate	≥50% dog vaccination coverage	Taib et al., 2019
Deterministic compartmental	-	NO	Least-square fitting	-	R	-	-	-	Huang et al., 2019
Stochastic agent-based	Dürr and Ward, 2015 Hudson et al., 2019	YES	Simulation	Explorer, roamer, stay-at-home	-	-	-	Dog vaccination targeting explorer and roamer dogs	Hudson et al., 2019
Stochastic agent-based	-	NO	Simulation	-	R in the first month	Outbreak duration and size, Re	Dog population size, degree of connectivity, incubation period, clinical periods	90% dog vaccination coverage	Brookes et al., 2019
Stochastic agent-based	Dürr and Ward, 2015	YES	Simulation	-	Outbreak duration, number of rabid dogs	-	-	-	Hudson et al., 2019
Stochastic metapopulation	-	YES	Simulation	-	Persistence probability, endemic prevalence per patch, R, birth rate	-	-	Dog movement bans and massive dog vaccination campaigns in urban areas	Colombi et al., 2020
Abbreviations: MCMC, Markov Chain Monte Carlo; R, reproduction ratio; Rc, constrained reproduction number
