# Supplementary material for: Mathematical modelling and phylodynamics for the study of dog rabies dynamics and control: A scoping review
Source: PLoS Negl Trop Dis. 2021 May 27;15(5):e0009449. doi: 10.1371/journal.pntd.0009449 (PMC8189497; doi:10.1371/journal.pntd.0009449)
Supplement: S4 Table — (XLSX) [file pntd.0009449.s004.xlsx]

## Sheet: ST4
S4 Table. Description of the interdisciplinary studies combining phylodynamics and mathematical modelling or integrating epidemiological and genetic data.
Phylodynamics category	Model description	Software	Genetic sequences	Sequence length (pb)	Data source	Parameters inferred	Model category	Original model reference	Spatially explicit	Inference method	Dog population structure	Quantitative results	Outcome in sensitivity analysis	Key parameters in sensitivity analysis	Optimal control strategy	Reference
Bayesian discrete phylogeography	Asymmetric DTA + BSSVS	BEAST 1	N, P, intergenic G-L (n = 250)	3080	Passive	Markov jumps, migration rates, reward-associated distances, spread-associated landscape features, tMRCA	Spatial spread along phylogenetic trees	-	YES	Simulation	-	Spatial distribution of cases	-	-		Talbi et al., 2010
Bayesian phylodynamics	Exponential growth coalescent	BEAST 1	intergenic G-L (n = 176)	760	Passive	tMRCA	Directed Acyclic Graph	Morelli et al., 2012	YES	MCMC	-	Distance between direct and indirect cases, number of cases, incubation period, infectious period, strength of exogeneous and individual sources,	-	-		Mollentze et al., 2014
Bayesian discrete phylogeography	Symmetric DTA + BSSVS	BEAST 1	G, P (n = 39)	2463	Passive	Migration rates, tMRCA	Deterministic compartmental	Hampson et al., 2007 Kitala et al., 2002 Panjeti and Real, 2011	NO	Simulation	-	Time to detection	Time to detection	Reporting rate		Tohma et al., 2016
Bayesian continuous phylogeography	Relaxed random walk (lognormal prior)	BEAST 1	N, P, M, G, intergenic G-L (n = 88)	5061	Passive	Nucleotide substitution rate, number of introductions, tMRCA, velocity	Re	-	NO	particle MCMC	-	Number and rate of introductions, outbreak periodicity, Re	Temporal variation of Re	Robust to detection probability		Bourhy et al., 2016
Bayesian phylodynamics	Birth-Death	BEAST 2	N (n = 29)	1350	Passive	Re	Deterministic compartmental Stochastic compartmental	Zinsstag et al., 2009	NO	Least-square fitting	-	Vaccination rate, dog-to-dog transmission rate, dog-to-human transmission rate, R₀	Rabies dynamics	Robust to detection probability		Zinsstag et al., 2017
-	-	-	N, P, M, G, intergenic G-L (n = 151)	5061	Passive	-	Graph model	-	YES	Graph pruning and intersection	-	R, rate of importation, rate of unobserved importation	Clusters and R	Reporting rate, graph pruning cutoff		Cori et al., 2018
Bayesian discrete phylogeography Bayesian continuous phylogeography	DTAa GLM on the effective population sizes Relaxed random walk (lognormal prior)	BEAST 1	N (n = 543) G (n = 491)	1350 1575	Passive	tMRCA, velocity, diffusion coefficients, velocity-associated landscape features	Deterministic compartmental	Anderson et al., 1981 Hampson et al., 2007 Zinsstag et al., 2009	NO	MCMC	-	Carrying capacity, dog- to-dog transmission rate, dog-to-human transmission rate, R₀	Rabies dynamics	Transmission rates, initial conditions		Tian et al., 2018
a Symmetry not indicated
Abbreviations: BSSVS, Bayesian Stochastic Search Variable Selection; DTA, Discrete Trait Analysis; GLM, Generalized Linear Model; MCMC, Markov Chain Monte Carlo; R0, basic reproduction ratio; Re, effective reproduction ratio; tMRCA, time to the Most Recent Common Ancestor
