# Supplementary material for: Mathematical modelling and phylodynamics for the study of dog rabies dynamics and control: A scoping review
Source: PLoS Negl Trop Dis. 2021 May 27;15(5):e0009449. doi: 10.1371/journal.pntd.0009449 (PMC8189497; doi:10.1371/journal.pntd.0009449)
Supplement: S5 Table — (XLSX) [file pntd.0009449.s005.xlsx]

## Sheet: ST5
S5 Table. Detailed list of the estimated parameters in phylodynamic models.
Viral lineages	Sequence	Nucleotide substitution rate (subs.site-1.year-1, 95% HPD)	Migration rate (migrations.year-1, 95% HPD)	Velocitya (km.year-1, 95% HPD)	Diffusion coefficient (km2.year-1, 95% HPD)	Factors facilitating spread	Factors preventing spread	Reference
Global	N G	2.3e-4 (1.1e-4 - 3.6e-4) 3.9e-4 (1.2e-4 - 6.5e-4)	-	-	-	-	-	Bourhy et al., 2008																		R0
Africa 2	N G	3.82e-4 (2.62e-4 - 5.02e-4) 3.25e-4 (2.22e-4 - 4.32e-4)	-	-	-	-	-	Talbi et al., 2009																		Nucleotide substitution rate
Africa 1	N, P, intergenic G-L	-	-	Algeria vGreat circle distances = 26 (18 - 34) vRoad distances = 33 (23 - 43) Morocco vGreat circle distances = 42 (26 - 58) vRoad distances = 51 (34 - 72)	-	Roads	-	Talbi et al., 2010
Arctic, Cosmopolitan, Indian, SEA-1, SEA-2, SEA-3	N	4.316e-4 (3.11e-4 - 5.632e-4)	-	-	-	-	-	Meng et al., 2011
-	N	1.519e-3c	-	-	-	-	-	Carnieli et al., 2011
Asian	N	clade I: 1.274e-3 (8.3705e-4 - 1.2515e-3) clade II: 9.629e-4 (3.519e-4 - 1.628e-3)	-	-	-	-	-	Yu et al., 2012
Cosmopolitan, SEA-1, SEA-2, SEA-3	N	5.23e-4 (3.94e-4 - 6.68e-4)	-	-	-	-	-	Guo et al., 2013
-	N	6.81e-4 (6.66e-4 - 6.96e-4)	-	vOverall = 12.88b vDogs = 30.5b vCerdocyon thous = 9.0b	-	-	-	Carnieli et al., 2013
Asian 2	G	5.81e-4 (4.47e-4 - 7.27e-4)	-	-	-	-	-	Tohma et al., 2014
Africa 1b	whole-genome	1.44e-4 (5.78e-7 - 3.19e-4)	-	-	-	-	-	Brunker et al., 2015
Global	N G	2.18e-4 (1.68 - 2.71)d 3.20e-4 (2.60 - 3.80)d	-	-	-	-	-	Troupin et al., 2016
Africa 1, Africa 2	N, P, M, G, intergenic G-L	5.9e-4 (4.4e-4 - 7.5e-4)	-	v = 0.9 (0.65 - 1.2)	-	-	-	Bourhy et al., 2016
Arctic, Cosmopolitan, Indian, SEA-1, SEA-2, SEA-3	N	1.88e-4 (1.37e-4 - 2.41e-4)	-	-	-	-	-	Zhang et al., 2017
-	N G	2.4e-4 (1.5e-4 - 3.2e-4) 3.4e-4 (2.7e-4 - 4.1e-4)	-	-	-	-	-	Ma et al., 2017
Africa 1	N, P, intergenic G-L	-	-	vwavefront ~ 15 - 22b	D = 2874 (1900 - 5420) Dweighted = 1305 (1086 - 1574)	Grasslands Urban areas Human population density	Inacessibility Elevation	Dellicour et al., 2017
Africa 1b	whole-genome	2.67e-4b	-	v = 4.46 (3.22 - 5.88) Coefficient of variation M = 3.10	-	Dog presence	Elevation Rivers	Brunker et al., 2018
SEA-1, SEA-2, SEA-3	N, G	-	-	v = 57.5 (39.2 - 85.1) vweighted = 23.4 (2.4 - 32.6)	D = 1733 (1082 - 2928) Dweighted = 1064 (116 - 1638)	Forest coverage Spread towards forest coverage, croplands, accessible areas	-	Tian et al., 2018
Arctic-like 2, Central Asian 1, SEA-1, SEA-2, SEA-3, SEA-5	N	2.848e-4 (2.292e-4 - 3.449e-4)	5.81e-3 (3.92e-3 - 7.77e-3)	-	-	-	-	Wang et al., 2019
-	whole-genome	2.13e-4 (1.88e-4 - 2.35e-4)	-	v = 55.5 (38.9 - 142.4) vweighted = 18.1 (16.3 - 20.8)	D = 2676 (1935 - 5066) Dweighted = 1643 (1356 - 2325)	Accessible areas Spread towards accessible areas associated with relatively high human population density	Barren vegetation areas Spread towards grasslands	Dellicour et al., 2019
a Depending on the study, estimates of RABV velocity were obtained with different methodologies.
b 95% HPD intervals are not specified in the original papers
c 95% HPD upper value
d Median with the 95% HPD interval
Abbreviations: SEA-1, South-East Asia 1; SEA-2, South-East Asia 2; SEA-3, South-East Asia 3
