# Supplementary material for: Mathematical modelling and phylodynamics for the study of dog rabies dynamics and control: A scoping review
Source: PLoS Negl Trop Dis. 2021 May 27;15(5):e0009449. doi: 10.1371/journal.pntd.0009449 (PMC8189497; doi:10.1371/journal.pntd.0009449)
Supplement: S6 Table — (XLSX) [file pntd.0009449.s006.xlsx]

## Sheet: ST6
S6 Table. Detailed list of the estimated parameters in mathematical models.
Study category	Location	Reproduction ratio	Transmission rates (95% CI)	Rabies-related parameters (95% CI)	Vaccination coverage (95% upper CL or 95% CI)	Dog ecology parameters Carrying capacity K (dogs.km⁻², 95% CI) Birth rate b (year⁻¹, 95% CI)	Reference
Mathematical modelling	Memphis & Shelby County, USA	R = 2.334 (1.778 - 2.89, S.E.)	-	-	Critical vaccination coverage: 57.1% (71%)	-	Coleman & Dye, 1996
Mathematical modelling	Hermosillo, Mexico	R = 1.981 (1.563 - 2.399, 95% S.E.)	-	-	Critical vaccination coverage: 49.5% (64.5%)	-	Coleman & Dye, 1996
Mathematical modelling	Central Java, Indonesia	R = 1.789 (1.338 - 2.24, 95% S.E.)	-	-	Critical vaccination coverage: 44.1% (62.8%)	-	Coleman & Dye, 1996
Mathematical modelling	Kuala Lumpur, Malaysia	R = 1.627 (1.325 - 2.091, 95% S.E.)	-	-	Critical vaccination coverage: 38.5% (55.2%)	-	Coleman & Dye, 1996
Mathematical modelling	Machakos, Kenya	R = 2.44 (1.52 - 3.36, 95% CI)	-	-	-	-	Kitala et al., 2002
Mathematical modelling	N'Djaména, Chad	R = 1.01	dog-to-dog transmission contact-rate (km2.dogs-1.week-1, 95% CI): 0.0807 (0.0804 - 0.0809) dog-to-human transmission contact-rate (km2.dogs-1.week-1, 95% CI): 0.0002 (0.00017 - 0.00024)	-	-	-	Zinsstag et al., 2009
Mathematical modelling	China	R = 2a	-	-	-	-	Zhang et al., 2011
Mathematical modelling	Guangdong, China	R = 1.65a	-	-	-	-	Hou et al., 2012
Mathematical modelling	China	R = 1.03a	-	-	-	-	Zhang et al., 2012
Mathematical modelling	Ngorongoro, Tanzania	R = 1.24	Dog-to-dog transmission rate (expected number of secondary cases, 95% CI): 1.16 (0.85 - 1.54)	-	Annual dog vaccination coverage required: 39% (67%)	-	Fitzpatrick et al., 2012
Mathematical modelling	Seregenti, Tanzania	R = 1.18	Dog-to-dog transmission rate (expected number of secondary cases, 95% CI): 1.09 (0.98 - 1.21)	-	Annual dog vaccination coverage required: 30% (42%)	-	Fitzpatrick et al., 2012
Mathematical modelling	Australia	R from 0 to 6.1 (median 1.8) for reactive vaccinationb R from 0 to 6.1 (median 1.7) for reactive cullingb R from 0 to 5.7 (median 1.7) for movement bans between communitiesb	-	-	-	-	Dürr et al., 2015
Mathematical modelling	Hebei & Fujian provinces, China	R = 1.0319 (Hebei: 0.5477, Fujian: 0.8197)a	-	-	-	-	Chen et al., 2015
Mathematical modelling	Guizhou & Guangxi provinces, China	R = 4.9211 (Guizhou: 1.5998, Guangxi: 6.1905)a	-	-	-	-	Chen et al., 2015
Mathematical modelling	Sichuan & Shaanxi provinces, China	R = 1.5085 (Sichuan: 1.3414, Shaanxi: 1.0061)a	-	-	-	-	Chen et al., 2015
Interdisciplinary	Bangui, Central African Republic	R median monthly point estimates in the range 0.8 to 1.3	-	Introduction rate (importation.week-1, median, 95% CI): 0.13 (0.07 - 0.27)	-	-	Bourhy et al., 2016
Interdisciplinary	N'Djaména, Chad	R = 1.14	Dog-to-dog transmission rate (km2.dogs-1.week-1): 0.0292 Dog-to-human transmission rate (transmission.dogs-1.week-1): 2.34e-5	-	Background dog vaccination rate (week-1): 2.96e-3	-	Zinsstag et al., 2017
Interdisciplinary	Bangui, Central African Republic	R = 0.92 (95% CI, 0.85 - 1.01)	-	Rate of importation (importation.year-1, 95% CI): 4.91 (3.60 - 6.65) Rate of unobserved importation (importation.year-1, 95% CI): 2.40 (1.09 - 4.14)	-	-	Cori et al., 2018
Interdisciplinary	Yunnan, China	R = 1.05	Dog-to-dog transmission rate (transmission.year-1, 95% CI): 6.62 (5.60 - 7.64) Dog-to-human transmission rate (transmission.year-1, 95% CI): 0.0004 (0.0002 - 0.0006)	-	-	Carrying capacity (dogs.km-2, 95% CI): 13.59 (7.80 - 19.37)	Tian et al., 2018
Mathematical modelling	Bishoftu, Ethiopia	-	Dog-to-dog transmission (transmission.dogs-1.day-1, 95% CI): 0.46 (0.39-0.47)	Incubation period (days, 95% CI): 22.5 (19.9 - 24.6) Infectious period (days, 95% CI): 3.13 (2.85 - 3.4) Rabid dog-human bite rate (transmission.dogs-1, 95% CI): 0.5 (0.45 - 0.56) Probability of developing rabies (95% CI): 0.16 (0.15 - 0.17)	PEP coverage: 0.8 (0.74-0.84)	Carrying capacity (dogs.km-2, 95% CI): 361 (346 - 367)	Beyene et al., 2019
Mathematical modelling	Lemuna-bilbilo, Ethiopia	-	Dog-to-dog transmission (transmission.dogs-1.day-1, 95% CI): 0.40 (0.37-0.44)	Incubation period (days, 95% CI): 21.6 (19.8 - 24.8) Infectious period (days, 95% CI): 3.08 (2.88 - 3.35) Rabid dog-human bite rate (transmission.dogs-1, 95% CI): 0.56 (0.46 - 0.57) Probability of developing rabies (95% CI): 0.16 (0.15 - 0.17)	PEP coverage: 0.59 (0.45-0.59)	Carrying capacity (dogs.km-2, 95% CI): 2.6 (41.8 - 45.2)	Beyene et al., 2019
Mathematical modelling	Zheijiang, China	R = 1.0114a	-	-	-	-	Huang et al., 2019
Mathematical modelling	Kubin community, Australia	R (1st month) = 2.50 (95% range 1.0 - 7.0) in Kubin communityb	-	-	-	-	Brookes et al., 2019
Mathematical modelling	Saibai community, Australia	R (1st month) = 1.73 (95% range 0 - 6.0) in Saibai communityb	-	-	-	-	Brookes et al., 2019
Mathematical modelling	Warraber community, Australia	R (1st month) = 3.23 (95% range 1.0 - 8.0) in Warraber communityb	-	-	-	-	Brookes et al., 2019
Mathematical modelling	Central African Republic	R = 1.03 (95% CI: 1.02 - 1.04)	-	-	-	Annual birth rate (95% CI): 1.59 (1.19 - 1.99)	Colombi et al., 2020
a Based on the choice of parameter values
b Simulation study
Abbreviations: CI, Confidence Interval; CL, Confidence Limit; R, reproduction ratio; PEP, Post-Exposure Prophylaxis
